# Supplementary material for: Sigma-1 Receptor Modulates CFA-Induced Inflammatory Pain via Sodium Channels in Small DRG Neurons
Source: Biomolecules. 2025 Jan 6;15(1):73. doi: 10.3390/biom15010073 (PMC11764217; doi:10.3390/biom15010073)
Supplement: Supplementary file 1 [file biomolecules-15-00073-s001.zip]

Archive with 1 entries (1 files):
- biomolecules-3402604-supplementary.pdf
